# Supplementary material for: Lipo-chitooligosaccharide and thuricin 17 act as plant growth promoters and alleviate drought stress in Arabidopsis thaliana
Source: Front Microbiol. 2023 Aug 4;14:1184158. doi: 10.3389/fmicb.2023.1184158 (PMC10436337; doi:10.3389/fmicb.2023.1184158)
Supplement: Supplementary Table 4 — Fisher's exact test results for Arabidopsis thaliana signals group contrasts of signals with drought stress groups. [file Table_4.XLSX]

## Sheet: Drought Ctrl Vs LCO
	Total Identified Proteins (747) [45 significant proteins at p < 0.5]	Accession Number	Molecular Weight	Fisher's Exact Test (P-Value): *(p <= 0.00027)	Drought Control	Drought + LCO
	Known proteins [38]
1	At2g42540/F14N22.19 [Arabidopsis thaliana]	gi|14532458 (+11)	15 kDa	< 0.00010	190	98
2	late embryogenesis abundant domain-containing protein [Arabidopsis thaliana]	gi|15227965 (+2)	67 kDa	< 0.00010	19	53
3	glycine decarboxylase complex H-protein [Arabidopsis thaliana]	gi|110736863 (+13)	18 kDa	0.00046	55	20
4	PSII 43 KDa protein (chloroplast) [Arabidopsis thaliana]	gi|163937814 (+2)	50 kDa	0.0013	6	20
5	glycine dehydrogenase [decarboxylating] 2 [Arabidopsis thaliana]	gi|15234036 (+7)	113 kDa	0.0039	172	105
6	RecName: Full=Glutamine synthetase cytosolic isozyme 1-2; AltName: Full=Glutamate--ammonia ligase GLN1;2; Short=GLN1;2	gi|108935996 (+11)	39 kDa	0.004	70	34
7	RecName: Full=S-adenosylmethionine synthase 2; Short=AdoMet synthase 2; AltName: Full=Methionine adenosyltransferase 2; Short=MAT 2	gi|127045 (+10)	43 kDa	0.0043	0	7
8	thaumatin-like protein; 25613-24636 [Arabidopsis thaliana]	gi|12323897 (+7)	25 kDa	0.0056	64	31
9	ferredoxin-dependent glutamate synthase 1 [Arabidopsis thaliana]	gi|18414469 (+5)	177 kDa	0.0066	103	58
10	glycolate oxidase [Arabidopsis thaliana]	gi|11994212 (+13)	40 kDa	0.0071	78	41
11	RecName: Full=14-3-3-like protein GF14 mu; AltName: Full=General regulatory factor 9	gi|12644473 (+16)	30 kDa	0.0073	8	0
12	RecName: Full=Glutamine synthetase, chloroplastic/mitochondrial; AltName: Full=GS2; AltName: Full=Glutamate--ammonia ligase; Flags: Precursor	gi|11386828 (+21)	47 kDa	0.0077	177	112
13	vegetative storage protein Vsp1 [Arabidopsis thaliana]	gi|10129657 (+10)	30 kDa	0.0078	10	22
14	nitrite reductase [Arabidopsis thaliana]	gi|1208408 (+10)	66 kDa	0.0087	32	12
15	ATP sulfurylase like protein [Arabidopsis thaliana]	gi|110741464 (+10)	51 kDa	0.012	10	1
16	Erd1 protein precursor [Arabidopsis thaliana]	gi|10177198 (+6)	103 kDa	0.015	16	4
17	At2g36880/T1J8.6 [Arabidopsis thaliana]	gi|13605823 (+7)	42 kDa	0.017	23	8
18	transketolase [Arabidopsis thaliana]	gi|18411711 (+8)	80 kDa	0.02	154	100
19	pectin acetylesterase [Arabidopsis thaliana]	gi|10176999 (+4)	42 kDa	0.021	0	5
20	UDP-arabinose mutase 1 [Arabidopsis thaliana]	gi|15232865 (+6)	41 kDa	0.021	0	5
21	phosphoenolpyruvate carboxylase 2 [Arabidopsis thaliana]	gi|240254631 (+4)	110 kDa	0.022	24	9
22	serine glyoxylate aminotransferase [Arabidopsis thaliana]	gi|12082307 (+10)	44 kDa	0.022	43	21
23	vegetative storage protein Vsp2 [Arabidopsis thaliana]	gi|10129656 (+14)	30 kDa	0.022	8	17
24	AT3g11630 [Arabidopsis thaliana]	gi|11762140 (+8)	29 kDa	0.024	67	80
25	mitochondrial F1-ATPase, gamma subunit [Arabidopsis thaliana]	gi|110740981 (+12)	35 kDa	0.024	13	3
26	beta-glucosidase, putative; 17823-15143 [Arabidopsis thaliana]	gi|12323126 (+13)	60 kDa	0.025	33	45
27	catalase [Arabidopsis thaliana]	gi|1246399 (+10)	57 kDa	0.027	88	53
28	RecName: Full=Jacalin-related lectin 35; AltName: Full=JA-responsive protein 1; AltName: Full=Myrosinase-binding protein-like At3g16470	gi|12230212 (+12)	48 kDa	0.029	11	20
29	At5g07030 [Arabidopsis thaliana]	gi|109134179 (+38)	47 kDa	0.032	2	8
30	chloroplast stem-loop binding protein-41 [Arabidopsis thaliana]	gi|15229384 (+6)	44 kDa	0.032	40	20
31	AT4g29060/F19B15_90 [Arabidopsis thaliana]	gi|15983773 (+4)	104 kDa	0.04	1	6
32	coronatine-regulated tyrosine aminotransferase [Arabidopsis thaliana]	gi|15076853 (+10)	47 kDa	0.04	82	92
33	AT5g20630/T1M15_30 [Arabidopsis thaliana]	gi|14517364 (+12)	22 kDa	0.041	62	36
34	50S ribosomal protein L1 [Arabidopsis thaliana]	gi|15229443 (+8)	38 kDa	0.042	11	19
35	6-phosphogluconate dehydrogenase, putative; 13029-14489 [Arabidopsis thaliana]	gi|10092176 (+10)	54 kDa	0.045	0	4
36	beta-D-glucan exohydrolase-like protein [Arabidopsis thaliana]	gi|18087537 (+6)	68 kDa	0.045	0	4
37	Chain A, Crystal Structure Of Eukaryotic Translation Initiation Factor Eif-5a2 From Arabidopsis Thaliana	gi|260099974 (+1)	18 kDa	0.047	13	21
38	epithiospecifier modifier 1 [Arabidopsis thaliana]	gi|15231805 (+31)	44 kDa	0.05	68	77
	hypothetical protein [1]
1	hypothetical protein [Arabidopsis thaliana]	gi|110736058 (+5)	15 kDa	0.045	0	4
	Putative proteins [4]
1	putative 2-cys peroxiredoxin protein [Arabidopsis thaliana]	gi|11908048 (+11)	30 kDa	< 0.00010	25	67
2	putative elongation factor 1B alpha-subunit [Arabidopsis thaliana]	gi|13430784 (+5)	24 kDa	0.046	7	14
3	putative fructose-bisphosphatase precursor [Arabidopsis thaliana]	gi|14532620 (+16)	45 kDa	0.032	40	20
4	putative NADH-ubiquinone oxireductase [Arabidopsis thaliana]	gi|14334734 (+8)	44 kDa	0.017	2	9
	Unknown proteins [2]
27	unknown protein [Arabidopsis thaliana]	gi|14334934 (+6)	12 kDa	0.023	13	23
21	unknown protein, partial [Arabidopsis thaliana]	gi|20465634 (+5)	149 kDa	0.02	9	1

## Sheet: Drought Ctrl Vs Th17
#	Identified Proteins (747) [48 significant proteins at p < 0.05]	Accession Number	Molecular Weight	Fisher's Exact Test (P-Value): *(p <= 0.00013)	Drought Control	Drought + Th17
1	ribulose-1,5-bisphosphate carboxylase/oxygenase large subunit (chloroplast) [Arabidopsis thaliana]	gi|1928872 (+3)	53 kDa	< 0.00010	2009	1317
2	phosphoglycerate kinase like protein [Arabidopsis thaliana]	gi|110742702 (+15)	50 kDa	0.0012	212	119
3	glyceraldehyde 3-phosphate dehydrogenase GAPA2 [Arabidopsis thaliana]	gi|15222111 (+9)	43 kDa	0.0033	101	117
4	glycine decarboxylase complex H-protein [Arabidopsis thaliana]	gi|110736863 (+13)	18 kDa	0.0033	55	22
5	AT3g25860/MPE11_1 [Arabidopsis thaliana]	gi|14335166 (+6)	50 kDa	0.0041	4	14
6	At2g42540/F14N22.19 [Arabidopsis thaliana]	gi|14532458 (+11)	15 kDa	0.0052	190	111
7	glycine dehydrogenase [decarboxylating] 2 [Arabidopsis thaliana]	gi|15234036 (+7)	113 kDa	0.0055	172	99
8	RecName: Full=Glutamine synthetase, chloroplastic/mitochondrial; AltName: Full=GS2; AltName: Full=Glutamate--ammonia ligase; Flags: Precursor	gi|11386828 (+21)	47 kDa	0.0063	177	103
9	RecName: Full=Jacalin-related lectin 23; AltName: Full=Myrosinase-binding protein-like At2g39330	gi|12230236 (+14)	50 kDa	0.0076	0	6
10	UDP-arabinose mutase 1 [Arabidopsis thaliana]	gi|15232865 (+6)	41 kDa	0.0076	0	6
11	GF14 epsilon isoform [Arabidopsis thaliana]	gi|1022778 (+18)	29 kDa	0.0093	8	0
12	RecName: Full=Glutamine synthetase cytosolic isozyme 1-2; AltName: Full=Glutamate--ammonia ligase GLN1;2; Short=GLN1;2	gi|108935996 (+11)	39 kDa	0.01	70	34
13	isocitrate dehydrogenase-like protein [Arabidopsis thaliana]	gi|20466434 (+7)	54 kDa	0.011	6	15
14	acyl carrier protein (ACP) gene [Arabidopsis thaliana]	gi|15451048 (+7)	15 kDa	0.017	7	0
15	AT4g34150/F28A23_90 [Arabidopsis thaliana]	gi|15724316 (+4)	27 kDa	0.017	7	0
16	ferrodoxin precursor [Arabidopsis thaliana]	gi|110740859 (+11)	16 kDa	0.017	7	0
17	pectin acetylesterase [Arabidopsis thaliana]	gi|10176999 (+4)	42 kDa	0.017	0	5
18	RecName: Full=S-adenosylmethionine synthase 2; Short=AdoMet synthase 2; AltName: Full=Methionine adenosyltransferase 2; Short=MAT 2	gi|127045 (+10)	43 kDa	0.017	0	5
19	vegetative storage protein Vsp1 [Arabidopsis thaliana]	gi|10129657 (+10)	30 kDa	0.017	10	19
20	heat shock protein 70-2 [Arabidopsis thaliana]	gi|15240578 (+13)	77 kDa	0.018	53	25
21	At1g52230/F9I5_11 [Arabidopsis thaliana]	gi|14326518 (+7)	15 kDa	0.022	29	11
22	adenosylhomocysteinase 2 [Arabidopsis thaliana]	gi|15229522 (+9)	53 kDa	0.023	16	25
23	ATPase beta subunit (chloroplast) [Arabidopsis thaliana]	gi|5881701 (+2)	54 kDa	0.025	331	308
24	RecName: Full=Isocitrate dehydrogenase [NAD] regulatory subunit 1, mitochondrial; AltName: Full=IDH-I; AltName: Full=Isocitric dehydrogenase 1; AltName: Full=NAD(+)-specific ICDH 1; Flags: Precursor	gi|122064253 (+8)	40 kDa	0.026	9	1
25	ferredoxin 1 [Arabidopsis thaliana]	gi|15220256 (+4)	16 kDa	0.03	6	0
26	protochlorophyllide reductase precursor [Arabidopsis thaliana]	gi|14596191 (+19)	43 kDa	0.032	3	9
27	RecName: Full=Alpha-glucan phosphorylase 2, cytosolic; Short=AtPHS2; AltName: Full=Alpha-glucan phosphorylase, H isozyme; AltName: Full=Starch phosphorylase H	gi|14916634 (+13)	95 kDa	0.032	13	3
28	thaumatin-like protein; 25613-24636 [Arabidopsis thaliana]	gi|12323897 (+7)	25 kDa	0.034	64	34
29	coronatine-regulated tyrosine aminotransferase [Arabidopsis thaliana]	gi|15076853 (+10)	47 kDa	0.036	82	87
30	RecName: Full=Jacalin-related lectin 35; AltName: Full=JA-responsive protein 1; AltName: Full=Myrosinase-binding protein-like At3g16470	gi|12230212 (+12)	48 kDa	0.041	11	18
31	AT4g02770 [Arabidopsis thaliana]	gi|11692846 (+12)	23 kDa	0.042	112	113
32	At5g07030 [Arabidopsis thaliana]	gi|109134179 (+38)	47 kDa	0.045	2	7
33	Erd1 protein precursor [Arabidopsis thaliana]	gi|10177198 (+6)	103 kDa	0.045	16	5
34	RecName: Full=RNA-binding protein CP29B, chloroplastic; AltName: Full=Ribonucleoprotein At2g37220; Flags: Precursor	gi|12230623 (+11)	31 kDa	0.045	41	20
35	adenylosuccinate synthetase [Arabidopsis thaliana]	gi|15230358 (+8)	53 kDa	0.047	12	3
36	non-specific lipid transfer protein, partial [Arabidopsis thaliana]	gi|1177796 (+7)	12 kDa	0.047	18	25
37	thioredoxin F-type 1 [Arabidopsis thaliana]	gi|15232959 (+8)	19 kDa	0.047	10	2
38	translational inhibitor protein like [Arabidopsis thaliana]	gi|110739384 (+8)	28 kDa	0.047	17	24
39	RecName: Full=Peroxiredoxin-2E, chloroplastic; AltName: Full=Peroxiredoxin IIE; AltName: Full=Thioredoxin reductase 2E; Flags: Precursor	gi|143360522 (+8)	25 kDa	0.048	21	28
40	glycolate oxidase [Arabidopsis thaliana]	gi|11994212 (+13)	40 kDa	0.05	78	45
	Putative protiens (7)
1	6-phosphogluconate dehydrogenase, putative; 13029-14489 [Arabidopsis thaliana]	gi|10092176 (+10)	54 kDa	0.0076	0	6
2	putative methionine synthase [Arabidopsis thaliana]	gi|14532772 (+18)	85 kDa	0.013	69	80
3	putative glyceraldehyde-3-phosphate dehydrogenase [Arabidopsis thaliana]	gi|13194784 (+5)	45 kDa	0.017	0	5
4	putative glycine cleavage system H protein precursor [Arabidopsis thaliana]	gi|12083338 (+7)	18 kDa	0.024	58	29
5	dihydrolipoamide S-acetyltransferase, putative; 19109-21166 [Arabidopsis thaliana]	gi|12323852 (+5)	48 kDa	0.032	3	9
6	beta-glucosidase, putative; 17823-15143 [Arabidopsis thaliana]	gi|12323126 (+13)	60 kDa	0.036	33	41
7	putative glycine dehydrogenase [Arabidopsis thaliana]	gi|110742034 (+6)	114 kDa	0.036	89	51

## Sheet: Drought LCO Vs Th17
#	Identified Proteins (747) [36 significant proteins at p < 0.05]	Accession Number	Molecular Weight	Fisher's Exact Test (P-Value): *(p <= 0.00013)	Drought + LCO	Drought + Th17
1	ribulose-1,5-bisphosphate carboxylase/oxygenase large subunit (chloroplast) [Arabidopsis thaliana]	gi|1928872 (+3)	53 kDa	< 0.00010	1789	1317
2	phosphoglycerate kinase like protein [Arabidopsis thaliana]	gi|110742702 (+15)	50 kDa	0.00014	194	119
3	adenosylhomocysteinase 2 [Arabidopsis thaliana]	gi|15229522 (+9)	53 kDa	0.00022	6	25
6	AT4g13940 [Arabidopsis thaliana]	gi|11762222 (+13)	53 kDa	0.00089	30	57
36	acyl carrier protein (ACP) gene [Arabidopsis thaliana]	gi|15451048 (+7)	15 kDa	0.0026	9	0
37	At1g55670 [Arabidopsis thaliana]	gi|11692916 (+8)	17 kDa	0.0026	9	0
7	late embryogenesis abundant domain-containing protein [Arabidopsis thaliana]	gi|15227965 (+2)	67 kDa	0.0026	53	25
9	At1g52230/F9I5_11 [Arabidopsis thaliana]	gi|14326518 (+7)	15 kDa	0.012	27	11
10	late embryogenesis abundant protein (LEA) family protein [Arabidopsis thaliana]	gi|15229066 (+5)	33 kDa	0.013	17	5
38	RecName: Full=Jacalin-related lectin 23; AltName: Full=Myrosinase-binding protein-like At2g39330	gi|12230236 (+14)	50 kDa	0.013	0	6
11	ferredoxin-dependent glutamate synthase 1 [Arabidopsis thaliana]	gi|18414469 (+5)	177 kDa	0.014	58	80
13	mitochondrial chaperonin 10 [Arabidopsis thaliana]	gi|11990458 (+8)	11 kDa	0.015	1	8
14	glyceraldehyde 3-phosphate dehydrogenase GAPA2 [Arabidopsis thaliana]	gi|15222111 (+9)	43 kDa	0.016	92	117
39	RecName: Full=Cinnamyl alcohol dehydrogenase 7; Short=AtCAD7; AltName: Full=Cinnamyl alcohol dehydrogenase-like protein B	gi|12644382 (+15)	38 kDa	0.017	29	13
15	AT4g29060/F19B15_90 [Arabidopsis thaliana]	gi|15983773 (+4)	104 kDa	0.019	6	0
16	RecName: Full=Glutathione S-transferase U5; Short=AtGSTU5; AltName: Full=AtGSTU1; AltName: Full=GST class-tau member 5; AltName: Full=Glutathione S-transferase 103-1A	gi|1170121 (+10)	26 kDa	0.025	10	2
17	At2g36880/T1J8.6 [Arabidopsis thaliana]	gi|13605823 (+7)	42 kDa	0.026	8	18
19	RecName: Full=14-3-3-like protein GF14 mu; AltName: Full=General regulatory factor 9	gi|12644473 (+16)	30 kDa	0.026	0	5
20	ATP sulfurylase like protein [Arabidopsis thaliana]	gi|110741464 (+10)	51 kDa	0.028	1	7
40	nitrite reductase [Arabidopsis thaliana]	gi|1208408 (+10)	66 kDa	0.029	12	23
21	At2g39730 [Arabidopsis thaliana]	gi|11762250 (+7)	52 kDa	0.031	265	291
22	RecName: Full=Ribulose bisphosphate carboxylase small chain 1B, chloroplastic; Short=RuBisCO small subunit 1B; Flags: Precursor	gi|132090 (+6)	20 kDa	0.031	98	119
23	AT5g20160/F5O24_50 [Arabidopsis thaliana]	gi|15081642 (+6)	14 kDa	0.037	5	0
24	GF14 epsilon isoform [Arabidopsis thaliana]	gi|1022778 (+18)	29 kDa	0.037	5	0
27	At5g19550 [Arabidopsis thaliana]	gi|109134125 (+8)	44 kDa	0.045	4	11
41	PSII 43 KDa protein (chloroplast) [Arabidopsis thaliana]	gi|163937814 (+2)	50 kDa	0.046	20	9
44	isocitrate dehydrogenase-like protein [Arabidopsis thaliana]	gi|20466434 (+7)	54 kDa	0.049	7	15
28	NADP-dependent malic enzyme 2 [Arabidopsis thaliana]	gi|15239146 (+4)	64 kDa	0.049	7	15
29	glyceralehyde-3-phosphate dehydrogenase subunit [Arabidopsis thaliana]	gi|11994300 (+37)	42 kDa	0.05	132	151
	Putative proteins (6 )
1	putative 2-cys peroxiredoxin protein [Arabidopsis thaliana]	gi|11908048 (+11)	30 kDa	0.00023	67	29
2	putative methionine synthase [Arabidopsis thaliana]	gi|14532772 (+18)	85 kDa	0.00085	48	80
3	putative elongation factor 1B alpha-subunit [Arabidopsis thaliana]	gi|13430784 (+5)	24 kDa	0.0093	14	3
4	putative NADH-ubiquinone oxireductase [Arabidopsis thaliana]	gi|14334734 (+8)	44 kDa	0.014	9	1
5	putative jasmonate inducible protein [Arabidopsis thaliana]	gi|110738521 (+17)	52 kDa	0.026	0	5
6	putative glycyl tRNA synthetase [Arabidopsis thaliana]	gi|15292923 (+6)	82 kDa	0.037	5	0
	Unnamed protein product (1)
1	unnamed protein product [Arabidopsis thaliana]	gi|10177098 (+5)	19 kDa	0.043	7	1
