# Supplementary material for: Lipo-chitooligosaccharide and thuricin 17 act as plant growth promoters and alleviate drought stress in Arabidopsis thaliana
Source: Front Microbiol. 2023 Aug 4;14:1184158. doi: 10.3389/fmicb.2023.1184158 (PMC10436337; doi:10.3389/fmicb.2023.1184158)
Supplement: Supplementary Table 5 — Fold-change results for Arabidopsis thaliana signals group contrasts of signals with drought stress groups. [file Table_5.XLSX]

## Sheet: Fold change DC Vs DL
Number of proteins by Fold change (53)	Identified Proteins	Accession Number	Molecular Weight	Fold Change by Category	Drought Control	Drought + LCO
	Known proteins [42]
1	AT4g29060/F19B15_90 [Arabidopsis thaliana]	gi|15983773 (+4)	104 kDa	6	1	6
2	AT5g20160/F5O24_50 [Arabidopsis thaliana]	gi|15081642 (+6)	14 kDa	5	1	5
3	glycine-rich RNA-binding protein 2 [Arabidopsis thaliana]	gi|145333039 (+17)	15 kDa	5	1	5
4	plastid-lipid associated protein PAP / fibrillin family protein [Arabidopsis thaliana]	gi|15241221 (+7)	26 kDa	5	1	5
5	At5g07030 [Arabidopsis thaliana]	gi|109134179 (+38)	47 kDa	4	2	8
6	embryonic abundant protein LEA-like [Arabidopsis thaliana]	gi|11994339 (+6)	24 kDa	4	1	4
7	RecName: Full=50S ribosomal protein L9, chloroplastic; AltName: Full=CL9; Flags: Precursor	gi|133028 (+6)	22 kDa	4	1	4
8	PSII 43 KDa protein (chloroplast) [Arabidopsis thaliana]	gi|163937814 (+2)	50 kDa	3.3	6	20
9	beta-glucosidase 44 [Arabidopsis thaliana]	gi|15229584 (+10)	59 kDa	3	1	3
10	ribosomal protein L7Ae/L30e/S12e/Gadd45 family protein [Arabidopsis thaliana]	gi|15230183 (+6)	12 kDa	3	1	3
11	late embryogenesis abundant domain-containing protein [Arabidopsis thaliana]	gi|15227965 (+2)	67 kDa	2.8	19	53
12	dihydrolipoamide S-acetyltransferase, putative; 19109-21166 [Arabidopsis thaliana]	gi|12323852 (+5)	48 kDa	2.7	3	8
13	26S proteasome, non-ATPase regulatory subunit [Arabidopsis thaliana]	gi|110737189 (+10)	34 kDa	2.5	2	5
14	60S ribosomal protein L11B [Arabidopsis thaliana]	gi|110737006 (+30)	21 kDa	2.5	2	5
15	glycine-rich protein 3 short isoform [Arabidopsis thaliana]	gi|4206767	12 kDa	2.5	2	5
16	rotamase cyclophilin 2 [Arabidopsis thaliana]	gi|145332871 (+13)	19 kDa	2.5	2	5
17	plastid ribosomal protein [Arabidopsis thaliana]	gi|1694974 (+14)	22 kDa	2.3	3	7
18	At1g55670 [Arabidopsis thaliana]	gi|11692916 (+8)	17 kDa	2.2	4	9
19	AT3g25860/MPE11_1 [Arabidopsis thaliana]	gi|14335166 (+6)	50 kDa	2.2	4	9
20	vegetative storage protein Vsp1 [Arabidopsis thaliana]	gi|10129657 (+10)	30 kDa	2.2	10	22
21	vegetative storage protein Vsp2 [Arabidopsis thaliana]	gi|10129656 (+14)	30 kDa	2.1	8	17
22	3-oxo-Delta(4,5)-steroid 5-beta-reductase [Arabidopsis thaliana]	gi|145333900 (+11)	44 kDa	2	2	4
23	At1g12310/F5O11_2 [Arabidopsis thaliana]	gi|15010572 (+5)	17 kDa	2	2	4
24	AT3g01440/T13O15_8 [Arabidopsis thaliana]	gi|17979498 (+11)	25 kDa	2	2	4
25	At3g10520 [Arabidopsis thaliana]	gi|114050613 (+10)	18 kDa	2	1	2
26	At3g55040 [Arabidopsis thaliana]	gi|124300984 (+4)	33 kDa	2	1	2
27	AT5g42080/MJC20_19 [Arabidopsis thaliana]	gi|20453081 (+8)	68 kDa	2	1	2
28	AT5g62300 [Arabidopsis thaliana]	gi|11762182 (+14)	14 kDa	2	4	8
29	bifunctional alpha-l-arabinofuranosidase/beta-d-xylosidase [Arabidopsis thaliana]	gi|15221437 (+9)	102 kDa	2	3	6
30	Bifunctional inhibitor/lipid-transfer protein/seed storage 2S albumin superfamily protein [Arabidopsis thaliana]	gi|15232384 (+7)	12 kDa	2	2	4
31	cytochrome B6 (chloroplast) [Arabidopsis thaliana]	gi|5881724 (+2)	24 kDa	2	3	6
32	gamma hydroxybutyrate dehydrogenase [Arabidopsis thaliana]	gi|15375068 (+6)	31 kDa	2	6	12
33	lipase/hydrolase, putative; 114382-116051 [Arabidopsis thaliana]	gi|12323544 (+26)	40 kDa	2	2	4
34	NAD-dependent malic enzyme 1 [Arabidopsis thaliana]	gi|15225438 (+5)	70 kDa	2	1	2
35	NADH dehydrogenase [ubiquinone] flavoprotein 1 [Arabidopsis thaliana]	gi|15242306 (+6)	53 kDa	2	1	2
36	pathogenesis-related thaumatin-like protein [Arabidopsis thaliana]	gi|15226956 (+6)	27 kDa	2	4	8
37	probable fructokinase-1 [Arabidopsis thaliana]	gi|15224669 (+6)	35 kDa	2	3	6
38	protochlorophyllide reductase precursor [Arabidopsis thaliana]	gi|14596191 (+19)	43 kDa	2	3	6
39	RecName: Full=Glutathione S-transferase U5; Short=AtGSTU5; AltName: Full=AtGSTU1; AltName: Full=GST class-tau member 5; AltName: Full=Glutathione S-transferase 103-1A	gi|1170121 (+10)	26 kDa	2	5	10
40	RecName: Full=Non-specific lipid-transfer protein 2; Short=LTP 2; AltName: Full=Protein CELL GROWTH DEFECT FACTOR 3; Flags: Precursor	gi|11386952 (+9)	12 kDa	2	2	4
41	translocon Tic40-like protein [Arabidopsis thaliana]	gi|10176971 (+6)	49 kDa	2	2	4
42	tryptophan synthase beta chain 1 precursor [Arabidopsis thaliana]	gi|110742593 (+8)	51 kDa	2	2	4
	Hypothetical protein [2]
1	hypothetical protein [Arabidopsis thaliana]	gi|110740979 (+6)	38 kDa	2	4	8
2	hypothetical protein [Arabidopsis thaliana]	gi|110741452 (+4)	74 kDa	2	2	4
	Putative protein [8]
1	putative glycyl tRNA synthetase [Arabidopsis thaliana]	gi|15292923 (+6)	82 kDa	5	1	5
2	putative NADH-ubiquinone oxireductase [Arabidopsis thaliana]	gi|14334734 (+8)	44 kDa	4.5	2	9
3	putative 2-cys peroxiredoxin protein [Arabidopsis thaliana]	gi|11908048 (+11)	30 kDa	2.7	25	67
4	putative 40S ribosomal protein S17; 27898-27476 [Arabidopsis thaliana]	gi|12322775 (+55)	16 kDa	2	1	2
5	putative cytochrome b5 protein [Arabidopsis thaliana]	gi|13877987 (+7)	15 kDa	2	1	2
6	putative elongation factor 1B alpha-subunit [Arabidopsis thaliana]	gi|13430784 (+5)	24 kDa	2	7	14
7	putative endochitinase [Arabidopsis thaliana]	gi|110736333 (+6)	28 kDa	2	3	6
8	putative methyl chloride transferase [Arabidopsis thaliana]	gi|110738422 (+9)	27 kDa	2	3	6
	Unknown protein [1]
1	unknown protein [Arabidopsis thaliana]	gi|15292887 (+6)	60 kDa	2	4	8

## Sheet: Fold change DC Vs DT
Number of proteins based on fold change (58)	Identified Proteins	Accession Number	Molecular Weight	Fold Change by Category	Drought Control	Drought + Th17
	Known proteins [43]
1	At1g30580 [Arabidopsis thaliana]	gi|109134111 (+5)	44 kDa	5.3	2.0872	11.112
2	60S ribosomal protein L11B [Arabidopsis thaliana]	gi|110737006 (+30)	21 kDa	5.2	1.8929	9.8863
3	stearoyl-ACP desaturase, partial [Arabidopsis thaliana]	gi|110741382 (+18)	32 kDa	5.2	2.0997	10.898
4	glutamate dehydrogenase 1 [Arabidopsis thaliana]	gi|1098960 (+8)	45 kDa	3.9	0.70741	2.7745
5	AT3g25860/MPE11_1 [Arabidopsis thaliana]	gi|14335166 (+6)	50 kDa	3.8	3.1494	11.956
6	RecName: Full=Protein disulfide-isomerase like 2-1; Short=AtPDIL2-1; AltName: Full=P5; AltName: Full=Protein MATERNAL EFFECT EMBRYO ARREST 30; AltName: Full=Protein UNFERTILIZED EMBRYO SAC 5; AltName: Full=Protein disulfide isomerase 11; Short=AtPDI11; AltName: Full=Protein disulfide-isomerase A6; AltName: Full=Protein disulfide-isomerase like 4-1; Short=AtPDIL4-1; Flags: Precursor	gi|11132051 (+7)	39 kDa	3.8	4.1868	16.089
7	At2g42220/T24P15.13, partial [Arabidopsis thaliana]	gi|15010630 (+4)	25 kDa	3.5	3.4044	11.788
8	AT4g34700/T4L20_280 [Arabidopsis thaliana]	gi|15724258 (+4)	14 kDa	3.5	2.3709	8.3377
9	At5g07030 [Arabidopsis thaliana]	gi|109134179 (+38)	47 kDa	3.3	1.8929	6.3311
10	Bifunctional inhibitor/lipid-transfer protein/seed storage 2S albumin superfamily protein [Arabidopsis thaliana]	gi|15232384 (+7)	12 kDa	3.3	1.5503	5.1226
11	dihydrolipoamide S-acetyltransferase, putative; 19109-21166 [Arabidopsis thaliana]	gi|12323852 (+5)	48 kDa	3.3	2.3065	7.6343
12	DegP protease precursor [Arabidopsis thaliana]	gi|11994498 (+8)	47 kDa	3.1	2.0997	6.4189
13	ribosomal protein L7Ae/L30e/S12e/Gadd45 family protein [Arabidopsis thaliana]	gi|15230183 (+6)	12 kDa	2.9	0.89169	2.5621
14	AT5g42080/MJC20_19 [Arabidopsis thaliana]	gi|20453081 (+8)	68 kDa	2.8	0.70741	1.9923
15	NAD-dependent malic enzyme 1 [Arabidopsis thaliana]	gi|15225438 (+5)	70 kDa	2.8	0.70741	1.9923
16	protochlorophyllide reductase precursor [Arabidopsis thaliana]	gi|14596191 (+19)	43 kDa	2.8	3.1207	8.8717
17	At1g12310/F5O11_2 [Arabidopsis thaliana]	gi|15010572 (+5)	17 kDa	2.7	2.0771	5.5447
18	AT5g62300 [Arabidopsis thaliana]	gi|11762182 (+14)	14 kDa	2.7	2.9651	7.9833
19	Chain A, Crystal Structure Of Ll-diaminopimelate Aminotransferase From Arabidopsis Thaliana Complexed With L-malate Ion	gi|152149569 (+17)	47 kDa	2.7	4.9735	13.321
20	isocitrate dehydrogenase-like protein [Arabidopsis thaliana]	gi|20466434 (+7)	54 kDa	2.7	6.1097	16.426
21	RecName: Full=50S ribosomal protein L9, chloroplastic; AltName: Full=CL9; Flags: Precursor	gi|133028 (+6)	22 kDa	2.7	1.0561	2.8822
22	sorbitol dehydrogenase-like protein [Arabidopsis thaliana]	gi|10177732 (+11)	39 kDa	2.7	4.1893	11.181
23	subtilisin proteinase-like [Arabidopsis thaliana]	gi|16649029 (+28)	75 kDa	2.7	2.3065	6.2981
24	leucine-rich repeat protein FLR1 [Arabidopsis thaliana]	gi|16648865 (+6)	36 kDa	2.4	1.4148	3.3427
25	RecName: Full=Succinate dehydrogenase [ubiquinone] iron-sulfur subunit 1, mitochondrial; AltName: Full=Iron-sulfur subunit of complex II; Short=Ip; Flags: Precursor	gi|110808204 (+81)	31 kDa	2.4	3.427	8.3377
26	ribosomal protein L14 (chloroplast) [Arabidopsis thaliana]	gi|5881730 (+2)	14 kDa	2.4	6.9512	16.575
27	glyoxalase II, putative; 78941-80643 [Arabidopsis thaliana]	gi|12324040 (+10)	32 kDa	2.3	5.8652	13.443
28	embryonic abundant protein LEA-like [Arabidopsis thaliana]	gi|11994339 (+6)	24 kDa	2.2	0.70741	1.5643
29	mitochondrial chaperonin 10 [Arabidopsis thaliana]	gi|11990458 (+8)	11 kDa	2.2	3.8143	8.4269
30	NADH dehydrogenase [ubiquinone] flavoprotein 1 [Arabidopsis thaliana]	gi|15242306 (+6)	53 kDa	2.2	1.1854	2.6353
31	pyrophosphate--fructose-6-phosphate 1-phosphotransferase subunit beta 1 [Arabidopsis thaliana]	gi|15221156 (+5)	61 kDa	2.2	0.70741	1.5643
32	AT4g32470 [Arabidopsis thaliana]	gi|11692914 (+10)	15 kDa	2.1	9.7135	20.442
33	late embryogenesis abundant domain-containing protein [Arabidopsis thaliana]	gi|15227965 (+2)	67 kDa	2.1	16.879	35.086
34	probable fructokinase-1 [Arabidopsis thaliana]	gi|15224669 (+6)	35 kDa	2.1	2.4221	5.121
35	vegetative storage protein Vsp2 [Arabidopsis thaliana]	gi|10129656 (+14)	30 kDa	2.1	5.8978	12.253
36	At1g02930/F22D16_7 [Arabidopsis thaliana]	gi|15215608 (+8)	23 kDa	2	13.567	27.153
37	At2g24020/T29E15.22 [Arabidopsis thaliana]	gi|15081684 (+7)	20 kDa	2	5.8752	11.732
38	cell division protein FtsH [Arabidopsis thaliana]	gi|10177012 (+35)	75 kDa	2	27.396	54.472
39	gamma hydroxybutyrate dehydrogenase [Arabidopsis thaliana]	gi|15375068 (+6)	31 kDa	2	4.4177	8.8445
40	gamma-glutamylcysteine synthetase [Arabidopsis thaliana]	gi|116295202 (+12)	59 kDa	2	9.7321	19.326
41	MLP-like protein 423 [Arabidopsis thaliana]	gi|15221646 (+9)	17 kDa	2	4.3574	8.8717
42	vegetative storage protein Vsp1 [Arabidopsis thaliana]	gi|10129657 (+10)	30 kDa	2	8.0238	16.295
43	W25EPL23M/W25EPL23M [Arabidopsis thaliana]	gi|15724320 (+7)	41 kDa	2	4.5154	9.2103
	Hypothetical protein [1]
1	hypothetical protein [Arabidopsis thaliana]	gi|110743301 (+10)	32 kDa	2.1	9.7135	20.462
	Putative proteins [7]
1	putative jasmonate inducible protein [Arabidopsis thaliana]	gi|110738521 (+17)	52 kDa	3.8	1.1854	4.5528
2	putative glutamyl-tRNA amidotransferase subunit A [Arabidopsis thaliana]	gi|110741094 (+7)	57 kDa	3.3	2.442	8.1237
3	putative 40S ribosomal protein S19 [Arabidopsis thaliana]	gi|13878029 (+6)	16 kDa	2.4	4.483	10.719
4	putative pectinacetylesterase protein [Arabidopsis thaliana]	gi|110737773 (+6)	42 kDa	2.2	6.2441	14.029
5	putative dehydrogenase [Arabidopsis thaliana]	gi|14334712 (+7)	47 kDa	2.1	6.5238	13.545
6	putative elongation factor P (EF-P); 66839-65711 [Arabidopsis thaliana]	gi|12322730 (+5)	21 kDa	2	7.2575	14.812
7	putative UDP-glucose dehydrogenase [Arabidopsis thaliana]	gi|110741432 (+10)	53 kDa	2	2.0734	4.2153
	Uncharacterized protein [3]
1	uncharacterized protein [Arabidopsis thaliana]	gi|15231430 (+12)	7 kDa	2.4	4.3412	10.33
2	uncharacterized protein [Arabidopsis thaliana]	gi|18410008 (+4)	11 kDa	2.4	1.366	3.327
3	uncharacterized glycine-rich protein [Arabidopsis thaliana]	gi|15223426 (+4)	46 kDa	2	1.7834	3.5409
	Unknown protein [1]
1	Unknown protein [Arabidopsis thaliana]	gi|10120448 (+7)	16 kDa	2.4	5.3872	13.14
	Unnamed protein product [3]
1	unnamed protein product [Arabidopsis thaliana]	gi|12329771 (+11)	41 kDa	2.6	6.0983	15.61
3	unnamed protein product [Arabidopsis thaliana]	gi|12329775 (+6)	44 kDa	2.6	3.1557	8.3377
2	unnamed protein product [Arabidopsis thaliana]	gi|110649289 (+23)	36 kDa	2.3	4.3412	9.7958

## Sheet: Fold change DL Vs DT
Number of proteins by Fold change (95 )	Identified Proteins	Accession Number	Molecular Weight	Fold Change by Category	Drought + LCO	Drought + Th17
	Known proteins [73]
1	At2g42220/T24P15.13, partial [Arabidopsis thaliana]	gi|15010630 (+4)	25 kDa	13	0.88449	11.788
2	coronatine-induced protein 1 [Arabidopsis thaliana]	gi|10086487 (+6)	35 kDa	11	0.88478	10.116
3	ATP sulfurylase like protein [Arabidopsis thaliana]	gi|110741464 (+10)	51 kDa	7.5	0.88478	6.5982
4	mitochondrial chaperonin 10 [Arabidopsis thaliana]	gi|11990458 (+8)	11 kDa	6.1	1.3837	8.4269
5	chaperone protein ClpB3 [Arabidopsis thaliana]	gi|18417676 (+4)	109 kDa	5.3	1.7696	9.3338
6	ROOTY/SUPERROOT1 [Arabidopsis thaliana]	gi|11527939 (+11)	51 kDa	5.2	0.97278	5.0148
7	W25EPL23M/W25EPL23M [Arabidopsis thaliana]	gi|15724320 (+7)	41 kDa	5.2	1.7693	9.2103
8	glutamate dehydrogenase 1 [Arabidopsis thaliana]	gi|1098960 (+8)	45 kDa	4.8	0.58338	2.7745
9	DegP protease precursor [Arabidopsis thaliana]	gi|11994498 (+8)	47 kDa	4.6	1.3837	6.4189
10	stearoyl-ACP desaturase, partial [Arabidopsis thaliana]	gi|110741382 (+18)	32 kDa	4.5	2.4409	10.898
11	At1g30580 [Arabidopsis thaliana]	gi|109134111 (+5)	44 kDa	4.2	2.6543	11.112
12	beta-xylosidase [Arabidopsis thaliana]	gi|10178060 (+5)	84 kDa	4.2	0.58338	2.437
13	adenosylhomocysteinase 2 [Arabidopsis thaliana]	gi|15229522 (+9)	53 kDa	3.9	5.8367	22.632
14	30S ribosomal protein S5 [Arabidopsis thaliana]	gi|15226167 (+6)	33 kDa	3.5	3.2377	11.395
15	AT4g34700/T4L20_280 [Arabidopsis thaliana]	gi|15724258 (+4)	14 kDa	3.5	2.3529	8.3377
16	At1g02930/F22D16_7 [Arabidopsis thaliana]	gi|15215608 (+8)	23 kDa	3.4	8.0761	27.153
17	At1g49970/F2J10_5 [Arabidopsis thaliana]	gi|15010752 (+6)	43 kDa	3.3	0.97278	3.1634
18	RecName: Full=Polyadenylate-binding protein 2; Short=PABP-2; Short=Poly(A)-binding protein 2	gi|1171978 (+7)	69 kDa	3.3	0.97278	3.2192
19	sorbitol dehydrogenase-like protein [Arabidopsis thaliana]	gi|10177732 (+11)	39 kDa	3.3	3.4353	11.181
20	At2g36880/T1J8.6 [Arabidopsis thaliana]	gi|13605823 (+7)	42 kDa	3.2	5.2698	16.807
21	AT5g13120/T19L5_80 [Arabidopsis thaliana]	gi|13605817 (+15)	28 kDa	3.2	6.7801	21.939
22	40S ribosomal protein S27 [Arabidopsis thaliana]	gi|110736239 (+17)	9 kDa	3	1.3837	4.1596
23	gamma-glutamylcysteine synthetase [Arabidopsis thaliana]	gi|116295202 (+12)	59 kDa	3	6.456	19.326
24	nitrite reductase [Arabidopsis thaliana]	gi|1208408 (+10)	66 kDa	3	12.274	36.763
25	PsbP-like protein 1 [Arabidopsis thaliana]	gi|15233245 (+6)	26 kDa	3	2.7423	8.2315
26	ascorbate peroxidase [Arabidopsis thaliana]	gi|1332439 (+10)	32 kDa	2.9	0.97278	2.7745
27	AT5g55220/MCO15_17 [Arabidopsis thaliana]	gi|18650596 (+5)	62 kDa	2.9	4.0381	11.609
28	At5g19550 [Arabidopsis thaliana]	gi|109134125 (+8)	44 kDa	2.8	3.3254	9.2144
29	B12D protein [Arabidopsis thaliana]	gi|15228342 (+8)	10 kDa	2.8	0.58338	1.6548
30	AT5g66780/MUD21_2 [Arabidopsis thaliana]	gi|15081694 (+4)	13 kDa	2.7	0.58338	1.5643
31	isocitrate dehydrogenase-like protein [Arabidopsis thaliana]	gi|20466434 (+7)	54 kDa	2.7	5.9801	16.426
32	AT5g22580/MQJ16_12 [Arabidopsis thaliana]	gi|14190417 (+7)	12 kDa	2.6	1.4682	3.7706
33	beta-amylase [Arabidopsis thaliana]	gi|110740808 (+11)	56 kDa	2.6	0.97278	2.5275
34	Chain A, Crystal Structure Of Ll-diaminopimelate Aminotransferase From Arabidopsis Thaliana Complexed With L-malate Ion	gi|152149569 (+17)	47 kDa	2.6	5.1827	13.321
35	cysteine synthase [Arabidopsis thaliana]	gi|110741540 (+21)	40 kDa	2.6	10.476	27.61
36	phosphoethanolamine N-methyltransferase 2 [Arabidopsis thaliana]	gi|15221909 (+7)	54 kDa	2.6	0.97278	2.5275
37	60S ribosomal protein L11B [Arabidopsis thaliana]	gi|110737006 (+30)	21 kDa	2.5	3.9091	9.8863
38	AT4g34180/F28A23_60 [Arabidopsis thaliana]	gi|14335098 (+5)	28 kDa	2.5	4.1225	10.116
39	cytochrome-b5 reductase - like protein [Arabidopsis thaliana]	gi|110742032 (+7)	36 kDa	2.5	2.4409	5.9936
40	GF14 nu [Arabidopsis thaliana]	gi|1531631 (+12)	30 kDa	2.5	2.3335	5.8371
41	glyoxalase II, putative; 78941-80643 [Arabidopsis thaliana]	gi|12324040 (+10)	32 kDa	2.5	5.359	13.443
42	protein disulfide-isomerase LQY1 [Arabidopsis thaliana]	gi|15222330 (+5)	16 kDa	2.5	0.97278	2.4543
43	RecName: Full=Succinate-semialdehyde dehydrogenase, mitochondrial; Short=At-SSADH1; AltName: Full=Aldehyde dehydrogenase family 5 member F1; AltName: Full=NAD(+)-dependent succinic semialdehyde dehydrogenase; Flags: Precursor	gi|118575126 (+6)	57 kDa	2.5	0.97278	2.4543
44	NADP-dependent malic enzyme 2 [Arabidopsis thaliana]	gi|15239146 (+4)	64 kDa	2.4	5.3767	12.879
45	AT3g23600/MDB19_9 [Arabidopsis thaliana]	gi|17381244 (+7)	26 kDa	2.3	5.5937	12.627
46	glucose-6-phosphate isomerase [Arabidopsis thaliana]	gi|110742488 (+7)	67 kDa	2.3	0.88478	1.9923
47	glutamate decarboxylase 2 [Arabidopsis thaliana]	gi|1184960 (+8)	56 kDa	2.3	1.9456	4.5198
48	inositol-tetrakisphosphate 1-kinase 1 [Arabidopsis thaliana]	gi|15237403 (+8)	36 kDa	2.3	0.88478	1.9923
49	RecName: Full=14-3-3-like protein GF14 lambda; AltName: Full=14-3-3-like protein AFT1; AltName: Full=14-3-3-like protein RCI2; AltName: Full=General regulatory factor 6	gi|1345595 (+17)	28 kDa	2.3	7.1662	16.518
50	RecName: Full=Chaperonin CPN60, mitochondrial; AltName: Full=HSP60; Flags: Precursor	gi|12644189 (+13)	61 kDa	2.3	9.5905	21.748
51	Rossmann-fold NAD(P)-binding domain-containing protein [Arabidopsis thaliana]	gi|15236930 (+5)	44 kDa	2.3	1.3837	3.1477
52	ubiquitin activating enzyme [Arabidopsis thaliana]	gi|1750376 (+6)	120 kDa	2.3	0.88478	1.9923
53	UDP rhamnose-anthocyanidin-3-glucoside rhamnosyltransferase - like protein, partial [Arabidopsis thaliana]	gi|110741436 (+9)	48 kDa	2.3	0.88478	1.9923
54	AT4g14040/dl3061c [Arabidopsis thaliana]	gi|13605825 (+10)	54 kDa	2.2	3.218	6.9741
55	AT5g10860/T30N20_130 [Arabidopsis thaliana]	gi|13605728 (+5)	23 kDa	2.2	2.2685	4.9418
56	geranylgeranyl reductase; 47568-49165 [Arabidopsis thaliana]	gi|12324810 (+17)	52 kDa	2.2	15.335	33.831
57	RecName: Full=Protein disulfide-isomerase like 2-1; Short=AtPDIL2-1; AltName: Full=P5; AltName: Full=Protein MATERNAL EFFECT EMBRYO ARREST 30; AltName: Full=Protein UNFERTILIZED EMBRYO SAC 5; AltName: Full=Protein disulfide isomerase 11; Short=AtPDI11; AltName: Full=Protein disulfide-isomerase A6; AltName: Full=Protein disulfide-isomerase like 4-1; Short=AtPDIL4-1; Flags: Precursor	gi|11132051 (+7)	39 kDa	2.2	7.1913	16.089
58	threonine synthase, partial [Arabidopsis thaliana]	gi|1448917 (+14)	58 kDa	2.2	5.8076	12.875
59	allene oxide synthase [Arabidopsis thaliana]	gi|10177268 (+23)	58 kDa	2.1	7.0408	14.53
60	AT5g13450/T22N19_100 [Arabidopsis thaliana]	gi|14190495 (+6)	26 kDa	2.1	2.0515	4.2153
61	ATPase I subunit (chloroplast) [Arabidopsis thaliana]	gi|5881680 (+2)	21 kDa	2.1	16.546	34.326
62	multi-copper oxidase-like protein SKU5 [Arabidopsis thaliana]	gi|15234551 (+7)	66 kDa	2.1	4.0378	8.3377
63	serine glyoxylate aminotransferase [Arabidopsis thaliana]	gi|12082307 (+10)	44 kDa	2.1	20.324	42.23
64	subtilisin proteinase-like [Arabidopsis thaliana]	gi|16649029 (+28)	75 kDa	2.1	3.0243	6.2981
65	At1g65930/F12P19_10 [Arabidopsis thaliana]	gi|15010660 (+7)	46 kDa	2	32.982	67.032
66	AT5g15650/F14F8_30 [Arabidopsis thaliana]	gi|14532444 (+7)	41 kDa	2	6.8487	13.357
67	legume lectin-like protein [Arabidopsis thaliana]	gi|15228229 (+6)	31 kDa	2	2.3524	4.6432
68	NADH-ubiquinone reductase 75kd subnit [Arabidopsis thaliana]	gi|10177435 (+7)	81 kDa	2	2.3529	4.6432
69	pathogenesis-related protein 1 [Arabidopsis thaliana]	gi|15225974 (+7)	18 kDa	2	1.9671	3.9299
70	RecName: Full=GTP-binding nuclear protein Ran-1; AltName: Full=Ras-related nuclear protein 1	gi|1172833 (+8)	25 kDa	2	6.7643	13.813
71	RecName: Full=Ribulose bisphosphate carboxylase small chain 1B, chloroplastic; Short=RuBisCO small subunit 1B; Flags: Precursor	gi|132090 (+6)	20 kDa	2	93.06	190.47
72	ribosomal protein L14 (chloroplast) [Arabidopsis thaliana]	gi|5881730 (+2)	14 kDa	2	8.207	16.575
73	SOUL heme-binding protein [Arabidopsis thaliana]	gi|15220033 (+4)	25 kDa	2	2.4409	4.926
	Hypothetical proteins [1]
1	hypothetical protein [Arabidopsis thaliana]	gi|110736058 (+5)	15 kDa	2	4.1261	8.3377
	Putative proteins [10]
1	putative glutamyl-tRNA amidotransferase subunit A [Arabidopsis thaliana]	gi|110741094 (+7)	57 kDa	8.4	0.97278	8.1237
2	putative glyceraldehyde-3-phosphate dehydrogenase [Arabidopsis thaliana]	gi|13194784 (+5)	45 kDa	5.1	0.88478	4.5528
3	putative 40S ribosomal protein S19 [Arabidopsis thaliana]	gi|13878029 (+6)	16 kDa	4.7	2.2685	10.719
4	putative polygalacturonase inhibiting protein [Arabidopsis thaliana]	gi|14334896 (+7)	37 kDa	4.4	0.58338	2.5605
5	putative vegetative storage protein [Arabidopsis thaliana]	gi|15027859 (+7)	31 kDa	4.3	0.97278	4.1996
6	putative dehydrogenase [Arabidopsis thaliana]	gi|14334712 (+7)	47 kDa	3.1	4.408	13.545
7	putative pectinacetylesterase protein [Arabidopsis thaliana]	gi|110737773 (+6)	42 kDa	3	4.7094	14.029
8	putative SOR1 from the fungus Cercospora nicotianae protein [Arabidopsis thaliana]	gi|13878067 (+7)	33 kDa	2.7	4.4961	12.144
9	putative WD-40 repeat protein [Arabidopsis thaliana]	gi|14334668 (+7)	36 kDa	2.2	19.63	43.738
10	putative monodehydroascorbate reductase; 10617-7178 [Arabidopsis thaliana]	gi|12325013 (+15)	53 kDa	2	17.162	34.944
	Uncharacterized proteins [2]
1	uncharacterized protein [Arabidopsis thaliana]	gi|15231430 (+12)	7 kDa	5.8	1.7696	10.33
2	uncharacterized protein [Arabidopsis thaliana]	gi|18410008 (+4)	11 kDa	5.7	0.58338	3.327
	Unknown proteins [5]
1	unknown protein; 6976-8939 [Arabidopsis thaliana]	gi|12325399 (+6)	30 kDa	3.4	1.5562	5.3192
2	Unknown protein [Arabidopsis thaliana]	gi|10120448 (+7)	16 kDa	2.6	5.0753	13.14
3	Unknown protein [Arabidopsis thaliana]	gi|14423502 (+6)	31 kDa	2.4	8.6589	20.993
4	unknown protein [Arabidopsis thaliana]	gi|13430604 (+12)	28 kDa	2.1	1.5562	3.2192
5	unknown protein, partial [Arabidopsis thaliana]	gi|20465634 (+5)	149 kDa	2.1	0.88478	1.8688
	Unnamed protein product [4]
1	unnamed protein product [Arabidopsis thaliana]	gi|110649289 (+23)	36 kDa	4	2.4409	9.7958
2	unnamed protein product [Arabidopsis thaliana]	gi|12329775 (+6)	44 kDa	3.2	2.6349	8.3377
3	unnamed protein product [Arabidopsis thaliana]	gi|110649291 (+7)	33 kDa	2.3	5.2925	12.16
4	unnamed protein product [Arabidopsis thaliana]	gi|219764870 (+14)	73 kDa	2.2	1.9456	4.3388
